# Supplementary material for: Prevalence and correlates of loneliness and social isolation in the oldest old: a systematic review, meta-analysis and meta-regression
Source: Soc Psychiatry Psychiatr Epidemiol. 2023 Dec 15;60(5):993–1015. doi: 10.1007/s00127-023-02602-0 (PMC12119783; doi:10.1007/s00127-023-02602-0)
Supplement: Supplementary file 8 — Supplementary file8 (DO 3 KB) [file 127_2023_2602_MOESM8_ESM.do]

********************

drop frac
gen frac = numL/denom

encode assessmentloneliness, g(assessmentloneliness_num)
encode assessmentisol, g(assessmentisol_num)

* metaprop: moderate lonely (numL2); severe lonely (numL)

metaprop numL denom, random cimethod(exact) power(2) label(namevar=author, yearvar=year) sortby(author) xlab(0, 25 , 50, 75 ,100 ) xtitle(Prevalence, size(2))

metaprop numL2 denom, random cimethod(exact) power(2) label(namevar=author, yearvar=year) sortby(author) xlab(0, 25 , 50, 75 ,100 ) xtitle(Prevalence, size(2))

* isolation

metaprop numI denomI, random cimethod(exact) power(2) label(namevar=author, yearvar=year) sortby(author) xlab(0, 25 , 50, 75 ,100 ) xtitle(Prevalence, size(2))

metaprop numI denomI if continent_num == 3, random cimethod(exact) power(2) label(namevar=author, yearvar=year) sortby(author) xlab(0, 25 , 50, 75 ,100 ) xtitle(Prevalence, size(2))
metaprop numI denomI if continent_num == 2 , random cimethod(exact) power(2) label(namevar=author, yearvar=year) sortby(author) xlab(0, 25 , 50, 75 ,100 ) xtitle(Prevalence, size(2))
metaprop numI denomI if continent_num != 2 & continent_num != 3 , random cimethod(exact) power(2) label(namevar=author, yearvar=year) sortby(author) xlab(0, 25 , 50, 75 ,100 ) xtitle(Prevalence, size(2))

metaprop numI denomI if riskbias <= 6, random cimethod(exact) power(2) label(namevar=author, yearvar=year) sortby(author) xlab(0, 25 , 50, 75 ,100 ) xtitle(Prevalence, size(2))
metaprop numI denomI if riskbias >= 7 , random cimethod(exact) power(2) label(namevar=author, yearvar=year) sortby(author) xlab(0, 25 , 50, 75 ,100 ) xtitle(Prevalence, size(2))

metaprop numI denomI if assessmentisol_num == 2, random cimethod(exact) power(2) label(namevar=author, yearvar=year) sortby(author) xlab(0, 25 , 50, 75 ,100 ) xtitle(Prevalence, size(2))
metaprop numI denomI if assessmentisol_num != 2 , random cimethod(exact) power(2) label(namevar=author, yearvar=year) sortby(author) xlab(0, 25 , 50, 75 ,100 ) xtitle(Prevalence, size(2))

** loneliness by sex 

metaprop numLSEX denomSEX, random cimethod(exact) power(2) label(namevar=author, yearvar=year) sortby(author) xlab(0, 25 , 50, 75 ,100 ) xtitle(Prevalence, size(2))

metaprop numLSEXMEN denomSEXMEN, random cimethod(exact) power(2) label(namevar=author, yearvar=year) sortby(author) xlab(0, 25 , 50, 75 ,100 ) xtitle(Prevalence, size(2))


** Meta Regression

* meta set

meta set _ES _seES

* meta regress

gen logit_ES = ln(frac/(1-frac))
gen se_logit_ES = sqrt( 1/numL + 1/(denom-numL))
meta set logit_ES se_logit_ES

encode continent, g(continent_num)

gen assessment01 = 0 if assessmentloneliness_num==2
replace assessment01 = 1 if assessmentloneliness_num==1 | assessmentloneliness_num==3 | assessmentloneliness_num==4

gen continent01 = 0 if continent_num==2
replace continent01 = 1 if continent_num != 2 & continent_num != .


**** main Regression

** main Regression
meta regress continent01 assessment01, random(reml) se(khartung)

meta regress continent01 assessment01 riskbias, random(reml) se(khartung)

** Funnel-Plot, Egger-Test

meta funnelplot
meta bias, egger


*** First revision
				

meta regress ib2.continent_num ib2.assessmentloneliness_num, random(reml) se(khartung)
